# Supplementary material for: Exploring the alterations and function of skin microbiome mediated by ionizing radiation injury
Source: Front Cell Infect Microbiol. 2022 Nov 14;12:1029592. doi: 10.3389/fcimb.2022.1029592 (PMC9702067; doi:10.3389/fcimb.2022.1029592)
Supplement: Supplementary file 1 [file DataSheet_1.csv]

Pathway level1	Pathway level2	Pathway level3	Description	CK	Treat
Metabolism	Global and overview maps	ko01100	Metabolic pathways	12081235.8	8920325.55
Metabolism	Global and overview maps	ko01110	Biosynthesis of secondary metabolites	5357003.15	4034790.2
Metabolism	Global and overview maps	ko01120	Microbial metabolism in diverse environments	3779571.95	2594401.89
Metabolism	Global and overview maps	ko01230	Biosynthesis of amino acids	2165792.45	1673576.23
Environmental Information Processing	Membrane transport	ko02010	ABC transporters	1786519.23	1453769.9
Metabolism	Global and overview maps	ko01200	Carbon metabolism	1758261.72	1353380.76
Environmental Information Processing	Signal transduction	ko02020	Two-component system	1354540.59	980017.25
Genetic Information Processing	Translation	ko03010	Ribosome	1093772.96	973255.79
Cellular Processes	Cellular community - prokaryotes	ko02024	Quorum sensing	1070604.7	780666.21
Metabolism	Nucleotide metabolism	ko00230	Purine metabolism	976748.51	795861.65
Metabolism	Carbohydrate metabolism	ko00620	Pyruvate metabolism	730356.78	571580.39
Metabolism	Carbohydrate metabolism	ko00010	Glycolysis / Gluconeogenesis	707500.08	589846.7
Metabolism	Energy metabolism	ko00190	Oxidative phosphorylation	710671.99	467631.73
Metabolism	Nucleotide metabolism	ko00240	Pyrimidine metabolism	596195.7	521426.77
Metabolism	Carbohydrate metabolism	ko00520	Amino sugar and nucleotide sugar metabolism	599068.01	512313.98
Metabolism	Carbohydrate metabolism	ko00630	Glyoxylate and dicarboxylate metabolism	626329.83	399772.78
Metabolism	Carbohydrate metabolism	ko00500	Starch and sucrose metabolism	507481.1	509765.82
Metabolism	Amino acid metabolism	ko00260	Glycine, serine and threonine metabolism	574531.7	434041.65
Metabolism	Carbohydrate metabolism	ko00650	Butanoate metabolism	620364.83	387411.63
Metabolism	Amino acid metabolism	ko00270	Cysteine and methionine metabolism	562273.13	441077.83
Genetic Information Processing	Translation	ko00970	Aminoacyl-tRNA biosynthesis	534765.04	460918.12
Metabolism	Global and overview maps	ko01212	Fatty acid metabolism	593003.82	387687.25
Metabolism	Energy metabolism	ko00720	Carbon fixation pathways in prokaryotes	547126.4	402388.22
Metabolism	Carbohydrate metabolism	ko00640	Propanoate metabolism	525980.41	369342.33
Metabolism	Amino acid metabolism	ko00250	Alanine, aspartate and glutamate metabolism	501819.36	386769.47
Metabolism	Energy metabolism	ko00680	Methane metabolism	492733.39	369049.23
Metabolism	Glycan biosynthesis and metabolism	ko00550	Peptidoglycan biosynthesis	412623.67	408557.79
Genetic Information Processing	Replication and repair	ko03440	Homologous recombination	424615.31	371204.32
Metabolism	Carbohydrate metabolism	ko00030	Pentose phosphate pathway	396010.93	372214.08
Metabolism	Metabolism of cofactors and vitamins	ko00860	Porphyrin and chlorophyll metabolism	462945.41	290376.4
Metabolism	Global and overview maps	ko01210	2-Oxocarboxylic acid metabolism	451897.8	293429.68
Metabolism	Amino acid metabolism	ko00280	Valine, leucine and isoleucine degradation	471407.9	265875.27
Metabolism	Amino acid metabolism	ko00400	Phenylalanine, tyrosine and tryptophan biosynthesis	397533.47	291484.17
Genetic Information Processing	Replication and repair	ko03430	Mismatch repair	366336.54	321118.12
Metabolism	Lipid metabolism	ko00071	Fatty acid degradation	444427.56	242161.78
Metabolism	Carbohydrate metabolism	ko00020	Citrate cycle (TCA cycle)	397266.82	265384.73
Environmental Information Processing	Membrane transport	ko03070	Bacterial secretion system	391912.06	268214.02
Metabolism	Lipid metabolism	ko00061	Fatty acid biosynthesis	358432.48	275854.09
Metabolism	Xenobiotics biodegradation and metabolism	ko00362	Benzoate degradation	414885.51	215639.93
Metabolism	Carbohydrate metabolism	ko00052	Galactose metabolism	307215.84	321319.83
Metabolism	Energy metabolism	ko00920	Sulfur metabolism	392369.97	224762.15
Metabolism	Carbohydrate metabolism	ko00051	Fructose and mannose metabolism	315772.52	298267.91
Metabolism	Global and overview maps	ko01220	Degradation of aromatic compounds	406830.25	206163.55
Genetic Information Processing	Replication and repair	ko03030	DNA replication	317996.02	278365.37
Metabolism	Amino acid metabolism	ko00360	Phenylalanine metabolism	392610.3	190104.87
Genetic Information Processing	Folding, sorting and degradation	ko03060	Protein export	324257.06	257466.43
Metabolism	Amino acid metabolism	ko00300	Lysine biosynthesis	305700.14	255283.09
Metabolism	Amino acid metabolism	ko00220	Arginine biosynthesis	315940.89	227355.23
Metabolism	Metabolism of cofactors and vitamins	ko00790	Folate biosynthesis	309308.29	233147.92
Metabolism	Metabolism of cofactors and vitamins	ko00770	Pantothenate and CoA biosynthesis	302085.25	230209.51
Metabolism	Metabolism of terpenoids and polyketides	ko00900	Terpenoid backbone biosynthesis	289489.63	242134.74
Metabolism	Lipid metabolism	ko00564	Glycerophospholipid metabolism	296934.14	231057.5
Metabolism	Amino acid metabolism	ko00380	Tryptophan metabolism	335916.32	191443.05
Genetic Information Processing	Folding, sorting and degradation	ko03018	RNA degradation	277186.41	234824.52
Metabolism	Metabolism of cofactors and vitamins	ko00760	Nicotinate and nicotinamide metabolism	293957.6	217896.84
Metabolism	Amino acid metabolism	ko00330	Arginine and proline metabolism	306502.43	200201.18
Metabolism	Energy metabolism	ko00910	Nitrogen metabolism	309686.08	194571.74
Cellular Processes	Cell growth and death	ko04112	Cell cycle - Caulobacter	275632.93	218144.22
Metabolism	Amino acid metabolism	ko00340	Histidine metabolism	288128.28	196275.39
Metabolism	Energy metabolism	ko00710	Carbon fixation in photosynthetic organisms	248438.78	231820.73
Environmental Information Processing	Membrane transport	ko02060	Phosphotransferase system (PTS)	175002.08	297947.27
Metabolism	Metabolism of cofactors and vitamins	ko00670	One carbon pool by folate	252212.21	213482.28
Metabolism	Amino acid metabolism	ko00310	Lysine degradation	269665.98	173184.17
Metabolism	Metabolism of cofactors and vitamins	ko00730	Thiamine metabolism	246941.93	195065.88
Metabolism	Amino acid metabolism	ko00290	Valine, leucine and isoleucine biosynthesis	264032.78	167943.08
Metabolism	Amino acid metabolism	ko00350	Tyrosine metabolism	272380.74	151716.66
Cellular Processes	Cell motility	ko02040	Flagellar assembly	275611.39	147940.57
Metabolism	Lipid metabolism	ko00561	Glycerolipid metabolism	215791.99	206358.35
Human Diseases	Drug resistance: antimicrobial	ko01501	beta-Lactam resistance	203379.02	210964.91
Genetic Information Processing	Replication and repair	ko03410	Base excision repair	225256.75	183098.65
Cellular Processes	Cell motility	ko02030	Bacterial chemotaxis	257290.4	144655.11
Metabolism	Metabolism of cofactors and vitamins	ko00780	Biotin metabolism	236587.15	160435.16
Metabolism	Xenobiotics biodegradation and metabolism	ko00983	Drug metabolism - other enzymes	220228.09	176593.95
Metabolism	Metabolism of other amino acids	ko00480	Glutathione metabolism	236549.63	145052.06
Metabolism	Energy metabolism	ko00195	Photosynthesis	202889.05	158910.85
Genetic Information Processing	Replication and repair	ko03420	Nucleotide excision repair	193414.95	156319.75
Metabolism	Metabolism of other amino acids	ko00450	Selenocompound metabolism	201476.91	142852.46
Cellular Processes	Cellular community - prokaryotes	ko02026	Biofilm formation - Escherichia coli	195088.89	130991.81
Cellular Processes	Cellular community - prokaryotes	ko05111	Biofilm formation - Vibrio cholerae	176400.61	117924.2
Genetic Information Processing	Folding, sorting and degradation	ko04122	Sulfur relay system	165747.99	125487.66
Metabolism	Biosynthesis of other secondary metabolites	ko00521	Streptomycin biosynthesis	162700.82	124597.48
Organismal Systems	Endocrine system	ko04922	Glucagon signaling pathway	153657.3	131274.76
Organismal Systems	Aging	ko04212	Longevity regulating pathway - worm	168151.11	113641.14
Organismal Systems	Endocrine system	ko03320	PPAR signaling pathway	173343.88	99279.97
Metabolism	Biosynthesis of other secondary metabolites	ko00261	Monobactam biosynthesis	158929.17	112321.96
Cellular Processes	Transport and catabolism	ko04146	Peroxisome	166910.41	104273.69
Environmental Information Processing	Signal transduction	ko04066	HIF-1 signaling pathway	139936.92	129378.38
Metabolism	Metabolism of other amino acids	ko00410	beta-Alanine metabolism	171809.93	93687.01
Metabolism	Carbohydrate metabolism	ko00040	Pentose and glucuronate interconversions	134880.75	126369.5
Human Diseases	Drug resistance: antimicrobial	ko01503	Cationic antimicrobial peptide (CAMP) resistance	138951.81	120965.85
Human Diseases	Cancer: overview	ko05230	Central carbon metabolism in cancer	139086.49	119395.61
Metabolism	Metabolism of cofactors and vitamins	ko00130	Ubiquinone and other terpenoid-quinone biosynthesis	160119.93	93298.57
Metabolism	Xenobiotics biodegradation and metabolism	ko00627	Aminobenzoate degradation	151670.55	91681.04
Human Diseases	Drug resistance: antimicrobial	ko01502	Vancomycin resistance	126796.84	115665.82
Metabolism	Carbohydrate metabolism	ko00660	C5-Branched dibasic acid metabolism	142231.81	89923.52
Metabolism	Glycan biosynthesis and metabolism	ko00540	Lipopolysaccharide biosynthesis	148031.85	73479.99
Metabolism	Lipid metabolism	ko00072	Synthesis and degradation of ketone bodies	134177.66	85233.15
Metabolism	Xenobiotics biodegradation and metabolism	ko00625	Chloroalkane and chloroalkene degradation	133393.93	81361.61
Metabolism	Biosynthesis of other secondary metabolites	ko00333	Prodigiosin biosynthesis	124226.42	86750.88
Human Diseases	Cardiovascular disease	ko05418	Fluid shear stress and atherosclerosis	124412.82	77563.74
Metabolism	Carbohydrate metabolism	ko00053	Ascorbate and aldarate metabolism	112659.51	88656.53
Metabolism	Metabolism of other amino acids	ko00460	Cyanoamino acid metabolism	113598.85	85165.83
Human Diseases	Infectious disease: bacterial	ko05152	Tuberculosis	111309.93	79877.39
Metabolism	Metabolism of cofactors and vitamins	ko00740	Riboflavin metabolism	110741.16	77498.88
Metabolism	Metabolism of other amino acids	ko00430	Taurine and hypotaurine metabolism	110727.97	76018.28
Metabolism	Carbohydrate metabolism	ko00562	Inositol phosphate metabolism	111878.04	73139.18
Human Diseases	Infectious disease: bacterial	ko05134	Legionellosis	108227.78	69253.68
Cellular Processes	Cellular community - prokaryotes	ko02025	Biofilm formation - Pseudomonas aeruginosa	112317.71	63777.12
Human Diseases	Drug resistance: antineoplastic	ko01523	Antifolate resistance	95847.99	79394.3
Human Diseases	Infectious disease: bacterial	ko05132	Salmonella infection	102051.42	72578.77
Metabolism	Metabolism of cofactors and vitamins	ko00750	Vitamin B6 metabolism	99040.11	73576.7
Metabolism	Xenobiotics biodegradation and metabolism	ko00930	Caprolactam degradation	119246.54	51627.73
Metabolism	Xenobiotics biodegradation and metabolism	ko00982	Drug metabolism - cytochrome P450	114571.71	56033.53
Cellular Processes	Cell growth and death	ko04217	Necroptosis	96512.27	70681.2
Metabolism	Metabolism of terpenoids and polyketides	ko00281	Geraniol degradation	115031.15	51694.83
Genetic Information Processing	Transcription	ko03020	RNA polymerase	82213.6	78484.99
Metabolism	Xenobiotics biodegradation and metabolism	ko00980	Metabolism of xenobiotics by cytochrome P450	106890.6	52736.64
Human Diseases	Cancer: overview	ko05200	Pathways in cancer	102679.13	49581.92
Metabolism	Metabolism of terpenoids and polyketides	ko00903	Limonene and pinene degradation	101132.86	50414.61
Metabolism	Xenobiotics biodegradation and metabolism	ko00643	Styrene degradation	95826.49	52390.12
Metabolism	Xenobiotics biodegradation and metabolism	ko00622	Xylene degradation	93068.96	53494.63
Organismal Systems	Environmental adaptation	ko04626	Plant-pathogen interaction	83426.62	59847.45
Organismal Systems	Environmental adaptation	ko04714	Thermogenesis	92747.01	49929.74
Human Diseases	Drug resistance: antineoplastic	ko01524	Platinum drug resistance	91815.17	48245.89
Metabolism	Metabolism of other amino acids	ko00471	D-Glutamine and D-glutamate metabolism	76036.99	61733.39
Metabolism	Metabolism of terpenoids and polyketides	ko00523	Polyketide sugar unit biosynthesis	75633.72	58902.18
Metabolism	Xenobiotics biodegradation and metabolism	ko00361	Chlorocyclohexane and chlorobenzene degradation	85804.86	45612.59
Organismal Systems	Aging	ko04213	Longevity regulating pathway - multiple species	76308.21	50320.82
Metabolism	Xenobiotics biodegradation and metabolism	ko00623	Toluene degradation	87890.64	37871.29
Cellular Processes	Cell growth and death	ko04216	Ferroptosis	80352.11	45258.71
Metabolism	Xenobiotics biodegradation and metabolism	ko00984	Steroid degradation	87121.12	37305.26
Human Diseases	Neurodegenerative disease	ko05016	Huntington disease	77413.1	44152.64
Metabolism	Xenobiotics biodegradation and metabolism	ko00626	Naphthalene degradation	73781.49	46657.18
Metabolism	Metabolism of other amino acids	ko00473	D-Alanine metabolism	55262.16	60122.08
Metabolism	Biosynthesis of other secondary metabolites	ko00401	Novobiocin biosynthesis	70132.19	44283.44
Organismal Systems	Endocrine system	ko04920	Adipocytokine signaling pathway	72819.72	39850.4
Organismal Systems	Immune system	ko04621	NOD-like receptor signaling pathway	61962.57	43904.69
Human Diseases	Cancer: overview	ko05204	Chemical carcinogenesis	68645.69	29728.2
Metabolism	Metabolism of cofactors and vitamins	ko00830	Retinol metabolism	63630.46	33967.56
Metabolism	Lipid metabolism	ko00600	Sphingolipid metabolism	54108.7	41142.07
Organismal Systems	Nervous system	ko04727	GABAergic synapse	56224.72	38984.78
Human Diseases	Endocrine and metabolic disease	ko04931	Insulin resistance	52788.19	41411.54
Environmental Information Processing	Signal transduction	ko04016	MAPK signaling pathway - plant	51613.61	42234.9
Human Diseases	Neurodegenerative disease	ko05010	Alzheimer disease	56826.38	35907.32
Metabolism	Glycan biosynthesis and metabolism	ko00511	Other glycan degradation	47486.28	41965.63
Organismal Systems	Nervous system	ko04724	Glutamatergic synapse	52351.54	36857.11
Metabolism	Biosynthesis of other secondary metabolites	ko00960	Tropane, piperidine and pyridine alkaloid biosynthesis	53513.36	33296.09
Environmental Information Processing	Signal transduction	ko04070	Phosphatidylinositol signaling system	48238.06	38097.96
Human Diseases	Neurodegenerative disease	ko05014	Amyotrophic lateral sclerosis (ALS)	54072.21	31745.99
Metabolism	Xenobiotics biodegradation and metabolism	ko00621	Dioxin degradation	54783.13	30124.14
Metabolism	Xenobiotics biodegradation and metabolism	ko00364	Fluorobenzoate degradation	57663.16	25023.97
Environmental Information Processing	Signal transduction	ko04152	AMPK signaling pathway	47718.17	33515.51
Metabolism	Xenobiotics biodegradation and metabolism	ko00791	Atrazine degradation	51980.8	27593.41
Human Diseases	Cancer: specific types	ko05225	Hepatocellular carcinoma	55170.27	24115.67
Metabolism	Biosynthesis of other secondary metabolites	ko00940	Phenylpropanoid biosynthesis	47249.24	30049.04
Metabolism	Biosynthesis of other secondary metabolites	ko00998	Biosynthesis of various secondary metabolites - part 2	42065.74	34473.3
Genetic Information Processing	Folding, sorting and degradation	ko04141	Protein processing in endoplasmic reticulum	48149.38	27542.78
Human Diseases	Infectious disease: bacterial	ko05120	Epithelial cell signaling in Helicobacter pylori infection	42871.14	32647.09
Metabolism	Glycan biosynthesis and metabolism	ko00572	Arabinogalactan biosynthesis - Mycobacterium	45430.21	26908.4
Metabolism	Biosynthesis of other secondary metabolites	ko00966	Glucosinolate biosynthesis	41104.36	31053.85
Human Diseases	Infectious disease: bacterial	ko05130	Pathogenic Escherichia coli infection	40158.18	28724.44
Metabolism	Metabolism of terpenoids and polyketides	ko01051	Biosynthesis of ansamycins	33049.96	35296.77
Cellular Processes	Cell growth and death	ko04214	Apoptosis - fly	41615.55	26201.17
Organismal Systems	Endocrine system	ko04910	Insulin signaling pathway	39380.77	27667.3
Metabolism	Biosynthesis of other secondary metabolites	ko00525	Acarbose and validamycin biosynthesis	37047.76	29620.18
Metabolism	Metabolism of cofactors and vitamins	ko00785	Lipoic acid metabolism	33228.21	32407.03
Metabolism	Metabolism of other amino acids	ko00440	Phosphonate and phosphinate metabolism	38552.99	26322.92
Human Diseases	Cancer: overview	ko05206	MicroRNAs in cancer	36784.45	28078.75
Environmental Information Processing	Signal transduction	ko04068	FoxO signaling pathway	36481.76	28026.41
Human Diseases	Immune disease	ko05340	Primary immunodeficiency	33208.13	29912.02
Metabolism	Lipid metabolism	ko01040	Biosynthesis of unsaturated fatty acids	43403.95	18931.03
Human Diseases	Infectious disease: bacterial	ko05150	Staphylococcus aureus infection	18458.36	43758.34
Metabolism	Biosynthesis of other secondary metabolites	ko00332	Carbapenem biosynthesis	34180.86	27183.71
Metabolism	Lipid metabolism	ko00121	Secondary bile acid biosynthesis	32730.39	28030.73
Human Diseases	Endocrine and metabolic disease	ko04940	Type I diabetes mellitus	35604.47	25099.09
Metabolism	Glycan biosynthesis and metabolism	ko00571	Lipoarabinomannan (LAM) biosynthesis	41682.75	18838.92
Genetic Information Processing	Translation	ko03013	RNA transport	28608.35	30085.61
Metabolism	Biosynthesis of other secondary metabolites	ko00524	Neomycin, kanamycin and gentamicin biosynthesis	29532.99	23858.5
Human Diseases	Endocrine and metabolic disease	ko04930	Type II diabetes mellitus	30215.15	22843.79
Human Diseases	Cancer: overview	ko05203	Viral carcinogenesis	30144.57	22822.72
Human Diseases	Infectious disease: viral	ko05165	Human papillomavirus infection	30148.4	22814.39
Organismal Systems	Aging	ko04211	Longevity regulating pathway	28421.02	24270.06
Genetic Information Processing	Translation	ko03008	Ribosome biogenesis in eukaryotes	28806.39	21845.78
Human Diseases	Infectious disease: bacterial	ko05131	Shigellosis	33647.51	16508.54
Metabolism	Biosynthesis of other secondary metabolites	ko00405	Phenazine biosynthesis	27169.97	22547.39
Metabolism	Metabolism of terpenoids and polyketides	ko00981	Insect hormone biosynthesis	29253.11	19056.4
Metabolism	Lipid metabolism	ko00592	alpha-Linolenic acid metabolism	31613.44	15695.18
Metabolism	Glycan biosynthesis and metabolism	ko00531	Glycosaminoglycan degradation	23249.99	23651.97
Human Diseases	Neurodegenerative disease	ko05012	Parkinson disease	32436.14	13958.39
Human Diseases	Endocrine and metabolic disease	ko04932	Non-alcoholic fatty liver disease (NAFLD)	32394.64	13941.23
Cellular Processes	Transport and catabolism	ko04142	Lysosome	24427.31	19756.73
Metabolism	Metabolism of terpenoids and polyketides	ko00906	Carotenoid biosynthesis	23476.38	18781.2
Metabolism	Xenobiotics biodegradation and metabolism	ko00642	Ethylbenzene degradation	27972.84	13838.4
Metabolism	Metabolism of terpenoids and polyketides	ko00908	Zeatin biosynthesis	22046.61	19202.15
Organismal Systems	Endocrine system	ko04918	Thyroid hormone synthesis	23373.46	17526.8
Metabolism	Biosynthesis of other secondary metabolites	ko00950	Isoquinoline alkaloid biosynthesis	25014.19	15091.46
Human Diseases	Cancer: overview	ko05205	Proteoglycans in cancer	21127.67	18268.88
Environmental Information Processing	Signal transduction	ko04151	PI3K-Akt signaling pathway	25294.68	13865.2
Metabolism	Glycan biosynthesis and metabolism	ko00603	Glycosphingolipid biosynthesis - globo and isoglobo series	21778.75	17348.83
Metabolism	Xenobiotics biodegradation and metabolism	ko00633	Nitrotoluene degradation	22842.47	14106.92
Metabolism	Metabolism of terpenoids and polyketides	ko01055	Biosynthesis of vancomycin group antibiotics	19413.88	15472.04
Environmental Information Processing	Signal transduction	ko04013	MAPK signaling pathway - fly	19092.69	15398.7
Metabolism	Metabolism of terpenoids and polyketides	ko01053	Biosynthesis of siderophore group nonribosomal peptides	21868.44	12125.58
Genetic Information Processing	Replication and repair	ko03450	Non-homologous end-joining	23107.56	9997.48
Cellular Processes	Cell growth and death	ko04210	Apoptosis	22452.45	10396.03
Metabolism	Lipid metabolism	ko00120	Primary bile acid biosynthesis	19589.98	11985.96
Organismal Systems	Excretory system	ko04964	Proximal tubule bicarbonate reclamation	20438.56	9863.33
Human Diseases	Infectious disease: bacterial	ko05133	Pertussis	19380.62	10008.69
Metabolism	Lipid metabolism	ko00565	Ether lipid metabolism	19354.37	8920.87
Metabolism	Lipid metabolism	ko00590	Arachidonic acid metabolism	17187.33	10838.43
Human Diseases	Infectious disease: parasitic	ko05146	Amoebiasis	13468.79	14542.38
Organismal Systems	Immune system	ko04657	IL-17 signaling pathway	17226.34	10106.32
Organismal Systems	Endocrine system	ko04915	Estrogen signaling pathway	17225.68	10105.61
Organismal Systems	Immune system	ko04612	Antigen processing and presentation	17224.96	10105.49
Organismal Systems	Endocrine system	ko04914	Progesterone-mediated oocyte maturation	17224.96	10105.49
Human Diseases	Cancer: specific types	ko05215	Prostate cancer	17224.96	10105.49
Organismal Systems	Immune system	ko04659	Th17 cell differentiation	17224.96	10105.49
Human Diseases	Infectious disease: viral	ko05168	Herpes simplex virus 1 infection	18830.27	8069.77
Human Diseases	Infectious disease: viral	ko05164	Influenza A	18826.46	8068.8
Human Diseases	Infectious disease: viral	ko05160	Hepatitis C	18821.67	8066.09
Human Diseases	Cardiovascular disease	ko05416	Viral myocarditis	18825.93	8061.36
Human Diseases	Infectious disease: viral	ko05163	Human cytomegalovirus infection	18824.77	8060.92
Human Diseases	Infectious disease: viral	ko05161	Hepatitis B	18819.64	8065.37
Human Diseases	Infectious disease: viral	ko05162	Measles	18819.64	8062.06
Human Diseases	Infectious disease: viral	ko05167	Kaposi sarcoma-associated herpesvirus infection	18821.05	8059.51
Human Diseases	Cancer: specific types	ko05222	Small cell lung cancer	18820.33	8059.39
Human Diseases	Infectious disease: viral	ko05170	Human immunodeficiency virus 1 infection	18819.95	8059.2
Cellular Processes	Cell growth and death	ko04115	p53 signaling pathway	18819.23	8059.18
Cellular Processes	Cell growth and death	ko04215	Apoptosis - multiple species	18819.23	8059.08
Human Diseases	Cancer: specific types	ko05210	Colorectal cancer	18819.23	8059.08
Human Diseases	Infectious disease: viral	ko05169	Epstein-Barr virus infection	18819.23	8059.08
Human Diseases	Infectious disease: parasitic	ko05145	Toxoplasmosis	18819.23	8059.08
Metabolism	Lipid metabolism	ko00140	Steroid hormone biosynthesis	17545.57	8294.74
Metabolism	Biosynthesis of other secondary metabolites	ko00311	Penicillin and cephalosporin biosynthesis	15646.87	9015.41
Cellular Processes	Cell growth and death	ko04113	Meiosis - yeast	15652.65	7939.35
Metabolism	Xenobiotics biodegradation and metabolism	ko00624	Polycyclic aromatic hydrocarbon degradation	16084.37	7049.78
Organismal Systems	Endocrine system	ko04919	Thyroid hormone signaling pathway	15567.42	6968.56
Metabolism	Xenobiotics biodegradation and metabolism	ko00365	Furfural degradation	15642.81	6657.66
Organismal Systems	Endocrine system	ko04917	Prolactin signaling pathway	11863.69	9347.24
Metabolism	Lipid metabolism	ko00591	Linoleic acid metabolism	13819.47	6135
Organismal Systems	Circulatory system	ko04260	Cardiac muscle contraction	13595.1	5885.48
Human Diseases	Endocrine and metabolic disease	ko04934	Cushing syndrome	11452.78	7297.06
Human Diseases	Cancer: specific types	ko05211	Renal cell carcinoma	11452.78	7297.06
Environmental Information Processing	Signal transduction	ko04011	MAPK signaling pathway - yeast	9329.47	8873.29
Organismal Systems	Digestive system	ko04978	Mineral absorption	10928.6	7010.03
Human Diseases	Cancer: specific types	ko05219	Bladder cancer	11575.55	5018.88
Metabolism	Energy metabolism	ko00196	Photosynthesis - antenna proteins	11353.37	4086.99
Metabolism	Glycan biosynthesis and metabolism	ko00510	N-Glycan biosynthesis	9316.96	5518.55
Genetic Information Processing	Folding, sorting and degradation	ko03050	Proteasome	9577.62	4319.58
Human Diseases	Cancer: overview	ko05231	Choline metabolism in cancer	8801.45	4985.36
Organismal Systems	Development and regeneration	ko04361	Axon regeneration	8773.45	4966.19
Environmental Information Processing	Signal transduction	ko04072	Phospholipase D signaling pathway	8739.54	4954.23
Human Diseases	Neurodegenerative disease	ko05020	Prion diseases	9258.7	4421.55
Metabolism	Metabolism of terpenoids and polyketides	ko01054	Nonribosomal peptide structures	8464.93	4842.14
Organismal Systems	Endocrine system	ko04614	Renin-angiotensin system	8670.11	3828.83
Metabolism	Biosynthesis of other secondary metabolites	ko00965	Betalain biosynthesis	8645.41	3725.69
Metabolism	Glycan biosynthesis and metabolism	ko00513	Various types of N-glycan biosynthesis	7405.51	4683.86
Metabolism	Glycan biosynthesis and metabolism	ko00604	Glycosphingolipid biosynthesis - ganglio series	7399.47	4674.53
Metabolism	Metabolism of other amino acids	ko00472	D-Arginine and D-ornithine metabolism	6469.88	5025.97
Organismal Systems	Immune system	ko04622	RIG-I-like receptor signaling pathway	4841.5	6650.76
Organismal Systems	Digestive system	ko04974	Protein digestion and absorption	7281.55	3947.44
Organismal Systems	Nervous system	ko04728	Dopaminergic synapse	7743.7	3323.6
Human Diseases	Substance dependence	ko05034	Alcoholism	7739.99	3320.91
Human Diseases	Substance dependence	ko05031	Amphetamine addiction	7739.99	3320.91
Human Diseases	Substance dependence	ko05030	Cocaine addiction	7739.27	3320.67
Organismal Systems	Nervous system	ko04726	Serotonergic synapse	7739.02	3320.88
Organismal Systems	Digestive system	ko04973	Carbohydrate digestion and absorption	3692.76	6807.87
Organismal Systems	Digestive system	ko04972	Pancreatic secretion	3625.59	6776.39
Cellular Processes	Transport and catabolism	ko04138	Autophagy - yeast	5307.02	2738.8
Metabolism	Lipid metabolism	ko00100	Steroid biosynthesis	4231.26	2828.15
Human Diseases	Infectious disease: parasitic	ko05143	African trypanosomiasis	4408.33	2155.66
Human Diseases	Infectious disease: parasitic	ko05142	Chagas disease (American trypanosomiasis)	4257.09	2070.94
Metabolism	Biosynthesis of other secondary metabolites	ko00944	Flavone and flavonol biosynthesis	601.67	5277.34
Human Diseases	Infectious disease: bacterial	ko05110	Vibrio cholerae infection	3817.52	1648.7
Metabolism	Metabolism of terpenoids and polyketides	ko00909	Sesquiterpenoid and triterpenoid biosynthesis	2926.03	2237.96
Genetic Information Processing	Transcription	ko03022	Basal transcription factors	3355.12	1582.81
Environmental Information Processing	Signal transduction	ko04024	cAMP signaling pathway	3204.62	1491.94
Metabolism	Biosynthesis of other secondary metabolites	ko00232	Caffeine metabolism	3205.51	1387.39
Environmental Information Processing	Signal transduction	ko04071	Sphingolipid signaling pathway	3138.14	1446.82
Organismal Systems	Immune system	ko04640	Hematopoietic cell lineage	3107.88	1315.86
Metabolism	Biosynthesis of other secondary metabolites	ko00404	Staurosporine biosynthesis	429.38	198.69
Human Diseases	Neurodegenerative disease	ko05017	Spinocerebellar ataxia	354.27	195.21
Human Diseases	Infectious disease: bacterial	ko05100	Bacterial invasion of epithelial cells	116.18	159.87
Environmental Information Processing	Signal transduction	ko04014	Ras signaling pathway	40.94	108.41
Organismal Systems	Endocrine system	ko04923	Regulation of lipolysis in adipocytes	31.26	105.89
Organismal Systems	Endocrine system	ko04916	Melanogenesis	64.45	61.24
Human Diseases	Cardiovascular disease	ko05410	Hypertrophic cardiomyopathy (HCM)	72.08	32.54
Organismal Systems	Endocrine system	ko04924	Renin secretion	60.21	28.59
Human Diseases	Infectious disease: bacterial	ko05135	Yersinia infection	55.98	31.62
Metabolism	Biosynthesis of other secondary metabolites	ko00943	Isoflavonoid biosynthesis	51.26	20.34
Human Diseases	Immune disease	ko05322	Systemic lupus erythematosus	46.34	19.64
Metabolism	Biosynthesis of other secondary metabolites	ko00901	Indole alkaloid biosynthesis	45.81	16.68
Metabolism	Metabolism of terpenoids and polyketides	ko00253	Tetracycline biosynthesis	32.03	28.97
Organismal Systems	Immune system	ko04624	Toll and Imd signaling pathway	32.51	15.29
Environmental Information Processing	Signal transduction	ko04020	Calcium signaling pathway	32.79	14.52
Organismal Systems	Endocrine system	ko04928	Parathyroid hormone synthesis, secretion and action	21.05	19.94
Metabolism	Biosynthesis of other secondary metabolites	ko00941	Flavonoid biosynthesis	17.04	13.56
Metabolism	Biosynthesis of other secondary metabolites	ko00945	Stilbenoid, diarylheptanoid and gingerol biosynthesis	17.04	13.56
Metabolism	Metabolism of terpenoids and polyketides	ko01057	Biosynthesis of type II polyketide products	15.7	14.47
Organismal Systems	Digestive system	ko04976	Bile secretion	9.67	18.18
Metabolism	Xenobiotics biodegradation and metabolism	ko00363	Bisphenol degradation	15.56	8.38
Organismal Systems	Immune system	ko04611	Platelet activation	13.5	6.87
Metabolism	Lipid metabolism	ko00062	Fatty acid elongation	16.38	3.68
Organismal Systems	Nervous system	ko04723	Retrograde endocannabinoid signaling	11.88	7.26
Metabolism	Metabolism of terpenoids and polyketides	ko01052	Type I polyketide structures	8.48	8.33
Human Diseases	Cardiovascular disease	ko05414	Dilated cardiomyopathy (DCM)	12.59	4.07
Cellular Processes	Transport and catabolism	ko04144	Endocytosis	12.49	3.76
Organismal Systems	Endocrine system	ko04921	Oxytocin signaling pathway	9.99	6.17
Human Diseases	Cardiovascular disease	ko05412	Arrhythmogenic right ventricular cardiomyopathy (ARVC)	11.72	4.05
Environmental Information Processing	Signaling molecules and interaction	ko04512	ECM-receptor interaction	10.12	5.52
Cellular Processes	Cellular community - eukaryotes	ko04530	Tight junction	7.19	8.43
Organismal Systems	Immune system	ko04666	Fc gamma R-mediated phagocytosis	12.14	3.4
Metabolism	Metabolism of terpenoids and polyketides	ko00522	Biosynthesis of 12-, 14- and 16-membered macrolides	6.8	8.01
Organismal Systems	Endocrine system	ko04912	GnRH signaling pathway	10.78	2.83
Cellular Processes	Transport and catabolism	ko04145	Phagosome	8.91	4.15
Human Diseases	Cancer: specific types	ko05212	Pancreatic cancer	10.06	2.78
Environmental Information Processing	Signal transduction	ko04015	Rap1 signaling pathway	8.16	4.49
Cellular Processes	Cell motility	ko04810	Regulation of actin cytoskeleton	7.76	4.49
Metabolism	Metabolism of terpenoids and polyketides	ko01056	Biosynthesis of type II polyketide backbone	4.84	7.35
Metabolism	Metabolism of terpenoids and polyketides	ko01059	Biosynthesis of enediyne antibiotics	4.98	6.04
Cellular Processes	Cellular community - eukaryotes	ko04510	Focal adhesion	7.68	2.77
Environmental Information Processing	Signal transduction	ko04371	Apelin signaling pathway	5.17	4.5
Genetic Information Processing	Translation	ko03015	mRNA surveillance pathway	1.99	7.27
Human Diseases	Cancer: specific types	ko05226	Gastric cancer	3.17	5.7
Metabolism	Biosynthesis of other secondary metabolites	ko00999	Biosynthesis of various secondary metabolites - part 1	1.55	6.37
Cellular Processes	Cellular community - eukaryotes	ko04520	Adherens junction	5.72	1.93
Genetic Information Processing	Replication and repair	ko03460	Fanconi anemia pathway	0.88	6.52
Cellular Processes	Cell growth and death	ko04110	Cell cycle	0.41	6.84
Organismal Systems	Circulatory system	ko04261	Adrenergic signaling in cardiomyocytes	5.42	1.74
Human Diseases	Infectious disease: parasitic	ko05140	Leishmaniasis	1.51	5.32
Organismal Systems	Digestive system	ko04971	Gastric acid secretion	5.1	1.46
Human Diseases	Cancer: specific types	ko05220	Chronic myeloid leukemia	3.73	2.65
Environmental Information Processing	Signal transduction	ko04330	Notch signaling pathway	3.73	2.65
Environmental Information Processing	Signal transduction	ko04310	Wnt signaling pathway	3.73	2.65
Organismal Systems	Environmental adaptation	ko04713	Circadian entrainment	4.76	1.52
Organismal Systems	Endocrine system	ko04911	Insulin secretion	4.7	1.5
Metabolism	Biosynthesis of other secondary metabolites	ko00997	Biosynthesis of various secondary metabolites - part 3	3.9	2.28
Cellular Processes	Transport and catabolism	ko04140	Autophagy - animal	3.16	2.98
Organismal Systems	Sensory system	ko04745	Phototransduction - fly	4.44	1.36
Organismal Systems	Development and regeneration	ko04380	Osteoclast differentiation	3.72	1.41
Environmental Information Processing	Signal transduction	ko04390	Hippo signaling pathway	3.72	1.36
Environmental Information Processing	Signal transduction	ko04391	Hippo signaling pathway - fly	3.72	1.24
Organismal Systems	Immune system	ko04670	Leukocyte transendothelial migration	3.72	1.24
Metabolism	Metabolism of terpenoids and polyketides	ko00902	Monoterpenoid biosynthesis	3.41	1.21
Cellular Processes	Cellular community - eukaryotes	ko04550	Signaling pathways regulating pluripotency of stem cells	2.45	1.35
Genetic Information Processing	Transcription	ko03040	Spliceosome	1.88	1.85
Human Diseases	Infectious disease: viral	ko05166	Human T-cell leukemia virus 1 infection	0.47	3.06
Environmental Information Processing	Signaling molecules and interaction	ko04080	Neuroactive ligand-receptor interaction	1.19	2.33
Human Diseases	Drug resistance: antineoplastic	ko01521	EGFR tyrosine kinase inhibitor resistance	0.41	2.98
Environmental Information Processing	Signal transduction	ko04150	mTOR signaling pathway	0.41	2.98
Organismal Systems	Immune system	ko04062	Chemokine signaling pathway	2	0.69
Organismal Systems	Digestive system	ko04970	Salivary secretion	1.66	0.74
Organismal Systems	Immune system	ko04625	C-type lectin receptor signaling pathway	1.82	0.43
Environmental Information Processing	Signal transduction	ko04022	cGMP-PKG signaling pathway	1.38	0.34
Organismal Systems	Development and regeneration	ko04320	Dorso-ventral axis formation	1.45	0.21
Organismal Systems	Endocrine system	ko04925	Aldosterone synthesis and secretion	1.38	0.22
Environmental Information Processing	Signal transduction	ko04064	NF-kappa B signaling pathway	1.1	0.31
Organismal Systems	Endocrine system	ko04913	Ovarian steroidogenesis	1.1	0.31
Environmental Information Processing	Signal transduction	ko04668	TNF signaling pathway	1.1	0.31
Environmental Information Processing	Signal transduction	ko04370	VEGF signaling pathway	1.1	0.31
Cellular Processes	Cellular community - eukaryotes	ko04540	Gap junction	1.06	0.21
Organismal Systems	Nervous system	ko04725	Cholinergic synapse	0.12	1.06
Cellular Processes	Cell growth and death	ko04218	Cellular senescence	0.72	0.24
Organismal Systems	Sensory system	ko04750	Inflammatory mediator regulation of TRP channels	0.72	0.24
Organismal Systems	Nervous system	ko04720	Long-term potentiation	0.72	0.24
Cellular Processes	Cell growth and death	ko04114	Oocyte meiosis	0.72	0.24
Organismal Systems	Circulatory system	ko04270	Vascular smooth muscle contraction	0.72	0.24
Organismal Systems	Digestive system	ko04975	Fat digestion and absorption	0.72	0.17
Human Diseases	Cancer: specific types	ko05214	Glioma	0.72	0.12
Organismal Systems	Nervous system	ko04722	Neurotrophin signaling pathway	0.72	0.12
Organismal Systems	Sensory system	ko04740	Olfactory transduction	0.72	0.12
Organismal Systems	Sensory system	ko04744	Phototransduction	0.72	0.12
Organismal Systems	Excretory system	ko04960	Aldosterone-regulated sodium reabsorption	0.66	0.1
Organismal Systems	Excretory system	ko04961	Endocrine and other factor-regulated calcium reabsorption	0.66	0.1
Metabolism	Glycan biosynthesis and metabolism	ko00514	Other types of O-glycan biosynthesis	0.34	0.38
Cellular Processes	Cell growth and death	ko04111	Cell cycle - yeast	0.001	0.55
Metabolism	Glycan biosynthesis and metabolism	ko00601	Glycosphingolipid biosynthesis - lacto and neolacto series	0.22	0.24
Environmental Information Processing	Signaling molecules and interaction	ko04514	Cell adhesion molecules (CAMs)	0.34	0.01
Human Diseases	Infectious disease: parasitic	ko05144	Malaria	0.1	0.01
Cellular Processes	Transport and catabolism	ko04139	Mitophagy - yeast	0.08	0.001
Organismal Systems	Immune system	ko04623	Cytosolic DNA-sensing pathway	0.001	0.07
Organismal Systems	Nervous system	ko04721	Synaptic vesicle cycle	0.03	0.001
Organismal Systems	Excretory system	ko04962	Vasopressin-regulated water reabsorption	0.03	0.001
