# Supplementary material for: Exploring the alterations and function of skin microbiome mediated by ionizing radiation injury
Source: Front Cell Infect Microbiol. 2022 Nov 14;12:1029592. doi: 10.3389/fcimb.2022.1029592 (PMC9702067; doi:10.3389/fcimb.2022.1029592)
Supplement: Supplementary file 2 [file DataSheet_2.csv]

Pathway level1	Pathway level2	CK	Treat
Metabolism	Global and overview maps	26593596.94	19463755.11
Metabolism	Carbohydrate metabolism	6234997.26	4975308.91
Metabolism	Amino acid metabolism	5258443.42	3572755.11
Metabolism	Energy metabolism	2915269.03	2053221.64
Metabolism	Metabolism of cofactors and vitamins	2570797.71	1851362.73
Environmental Information Processing	Membrane transport	2353433.37	2019931.19
Genetic Information Processing	Translation	1685954.73	1486112.57
Metabolism	Xenobiotics biodegradation and metabolism	2031365.63	1123408.16
Environmental Information Processing	Signal transduction	1747435.3	1297444.66
Metabolism	Lipid metabolism	1703364.67	1193470.71
Metabolism	Nucleotide metabolism	1572944.21	1317288.42
Genetic Information Processing	Replication and repair	1550728.01	1320110.21
Cellular Processes	Cellular community - prokaryotes	1554411.91	1093359.34
Metabolism	Metabolism of other amino acids	1010485.31	695980
Metabolism	Biosynthesis of other secondary metabolites	881532.51	634804.59
Genetic Information Processing	Folding, sorting and degradation	824918.46	649640.97
Metabolism	Glycan biosynthesis and metabolism	764406	625629.09
Metabolism	Metabolism of terpenoids and polyketides	741862.94	530234.98
Cellular Processes	Cell growth and death	569858.27	394746.81
Human Diseases	Drug resistance: antimicrobial	469127.67	447596.58
Organismal Systems	Endocrine system	533331.91	356181.65
Human Diseases	Infectious disease: bacterial	480094.62	355197.13
Cellular Processes	Cell motility	532909.55	292600.17
Human Diseases	Cancer: overview	407269.45	272861.44
Organismal Systems	Aging	272880.34	188232.02
Human Diseases	Neurodegenerative disease	230360.8	130381.1
Cellular Processes	Transport and catabolism	196669.38	126780.11
Human Diseases	Drug resistance: antineoplastic	187663.57	127643.17
Human Diseases	Infectious disease: viral	199551.55	95388.25
Organismal Systems	Environmental adaptation	176178.39	109778.71
Human Diseases	Endocrine and metabolic disease	162455.23	110592.71
Human Diseases	Cardiovascular disease	143335.14	85665.76
Organismal Systems	Nervous system	124072.45	82495.05
Organismal Systems	Immune system	121653.9	82216.6
Human Diseases	Cancer: specific types	133080.8	62666.82
Genetic Information Processing	Transcription	85570.6	80069.65
Human Diseases	Infectious disease: parasitic	40955.05	26833.39
Human Diseases	Immune disease	33254.47	29931.66
Organismal Systems	Digestive system	25545.65	24562.28
Human Diseases	Substance dependence	23219.25	9962.49
Organismal Systems	Excretory system	20439.91	9863.53
Organismal Systems	Circulatory system	13601.24	5887.46
Organismal Systems	Development and regeneration	8778.62	4967.81
Cellular Processes	Cellular community - eukaryotes	24.1	14.69
Environmental Information Processing	Signaling molecules and interaction	11.65	7.86
Organismal Systems	Sensory system	6.6	1.84
