# Supplementary material for: Exploring the alterations and function of skin microbiome mediated by ionizing radiation injury
Source: Front Cell Infect Microbiol. 2022 Nov 14;12:1029592. doi: 10.3389/fcimb.2022.1029592 (PMC9702067; doi:10.3389/fcimb.2022.1029592)
Supplement: Supplementary file 3 [file DataSheet_3.csv]

Category	Description	CK	Treat
J	Translation, ribosomal structure and biogenesis	3040601.43	2634847.29
A	RNA processing and modification	7666.03	3538.09
K	Transcription	3102737.12	2372484.06
L	Replication, recombination and repair	2274230.4	1882289.92
B	Chromatin structure and dynamics	15668.46	8442
D	Cell cycle control, cell division, chromosome partitioning	483754.21	380349.21
V	Defense mechanisms	814136.56	697916.79
T	Signal transduction mechanisms	1695018.02	1169243.49
M	Cell wall/membrane/envelope biogenesis	2632856.99	1883582.9
N	Cell motility	417629.82	240512.1
Z	Cytoskeleton	178.54	112.6
W	Extracellular structures	117.01	58.03
U	Intracellular trafficking, secretion, and vesicular transport	845925.52	543364.46
O	Posttranslational modification, protein turnover, chaperones	1767557.15	1256589.77
C	Energy production and conversion	3093410.35	2053189.89
G	Carbohydrate transport and metabolism	2836570.24	2479651.16
E	Amino acid transport and metabolism	4518927.86	3309823.2
F	Nucleotide transport and metabolism	1413489.8	1221331.62
H	Coenzyme transport and metabolism	1711436.33	1226199.68
I	Lipid transport and metabolism	1685714.84	1122775.05
P	Inorganic ion transport and metabolism	3133879.31	2235500.57
Q	Secondary metabolites biosynthesis, transport and catabolism	909589.64	461401.86
S	Function unknown	8595299.77	6546082.95
