# Supplementary material for: Exploring the alterations and function of skin microbiome mediated by ionizing radiation injury
Source: Front Cell Infect Microbiol. 2022 Nov 14;12:1029592. doi: 10.3389/fcimb.2022.1029592 (PMC9702067; doi:10.3389/fcimb.2022.1029592)
Supplement: Supplementary file 4 [file DataSheet_4.csv]

Species	g__Hydrotalea	g__Ralstonia	g__Corynebacterium	g__Enterococcus	g__Paeniclostridium	g__Bifidobacterium	g__Enterobacter	g__norank_f__Mitochondria	g__unclassified_f__Xanthobacteraceae	g__Burkholderia-Caballeronia-Paraburkholderia	g__norank_f__norank_o__Chloroplast	g__Prevotellaceae_NK3B31_group	g__Marvinbryantia	g__Allobaculum	g__Prevotellaceae_Ga6A1_group	g__Oscillibacter	g__Christensenellaceae_R-7_group	g__Coprococcus	g__Ruminococcus_gauvreauii_group	g__Turicibacter	g__Clostridium_sensu_stricto_1	g__Romboutsia	g__Ruminococcus	g__Lachnoclostridium	g__Blautia	g__Lactobacillus	g__UCG-005	g__unclassified_f__Lachnospiraceae	g__norank_f__Muribaculaceae	g__Bacteroides	g__norank_f__Eubacterium_coprostanoligenes_group	g__norank_f__norank_o__Clostridia_UCG-014	g__Alloprevotella	g__norank_f__Oscillospiraceae	g__Parabacteroides	g__Phascolarctobacterium	g__norank_f__Butyricicoccaceae	g__norank_f__Lachnospiraceae	g__Ruminococcus_torques_group	g__Roseburia	g__Prevotella	g__Parasutterella	g__Negativibacillus	g__Colidextribacter	g__Eubacterium_xylanophilum_group	g__Lachnospiraceae_NK4A136_group	g__Rhodococcus	g__unclassified_k__norank_d__Bacteria	g__Streptococcus
g__Hydrotalea	1	0.74139	-0.61515	-0.47597	-0.63046	-0.54296	-0.45844	-0.35521	-0.17014	-0.24437	-0.41115	-0.4938	-0.43516	-0.45921	-0.50167	-0.49535	-0.47788	-0.48358	-0.51225	-0.5347	-0.54841	-0.56442	-0.46433	-0.53827	-0.54158	-0.50722	-0.46917	-0.51425	-0.498	-0.48751	-0.48287	-0.49169	-0.54408	-0.54081	-0.50761	-0.56118	-0.49448	-0.53771	-0.53134	-0.50923	-0.48502	-0.46085	-0.45519	-0.39815	-0.47854	-0.48928	0.16449	-0.61491	-0.69333
g__Ralstonia	0.74139	1	-0.59969	-0.44807	-0.47124	-0.48632	-0.32284	-0.22463	-0.14781	-0.15121	-0.38952	-0.34941	-0.33867	-0.39179	-0.45823	-0.45097	-0.43239	-0.44814	-0.39152	-0.45683	-0.45827	-0.49632	-0.44986	-0.46485	-0.47557	-0.47725	-0.41479	-0.43453	-0.42442	-0.41169	-0.40157	-0.40263	-0.44535	-0.42697	-0.48082	-0.54223	-0.48926	-0.45826	-0.50331	-0.46015	-0.42932	-0.3483	-0.40837	-0.39274	-0.41365	-0.40869	0.43862	-0.58955	-0.75674
g__Corynebacterium	-0.61515	-0.59969	1	0.50312	0.6097	0.52015	0.58592	0.46878	0.43965	0.46305	0.54181	0.59181	0.606	0.60172	0.65851	0.64591	0.62857	0.68401	0.6353	0.68433	0.72038	0.7682	0.71331	0.71033	0.74141	0.76223	0.70721	0.73794	0.71041	0.68784	0.66876	0.69605	0.64429	0.63099	0.73541	0.71674	0.717	0.73224	0.71854	0.74145	0.70482	0.68613	0.68819	0.61062	0.67947	0.67968	0.02406	0.41929	0.52061
g__Enterococcus	-0.47597	-0.44807	0.50312	1	0.72171	0.64096	0.70604	0.48211	0.40493	0.40287	0.60973	0.51202	0.51442	0.53685	0.51012	0.55332	0.60623	0.55697	0.53556	0.578	0.63648	0.56901	0.5752	0.59212	0.61581	0.59817	0.54826	0.57716	0.56437	0.66703	0.58504	0.61967	0.57064	0.55023	0.61531	0.60949	0.55644	0.53538	0.62515	0.61465	0.53444	0.52583	0.56799	0.57211	0.54969	0.57251	0.13179	0.36581	0.35948
g__Paeniclostridium	-0.63046	-0.47124	0.6097	0.72171	1	0.5043	0.64734	0.43482	0.31794	0.31305	0.48323	0.49801	0.49347	0.56186	0.63305	0.64702	0.57759	0.59886	0.56614	0.5945	0.65055	0.61949	0.55942	0.6185	0.64722	0.6246	0.59809	0.61507	0.58381	0.6473	0.54856	0.59186	0.56929	0.55335	0.5922	0.5967	0.54332	0.63182	0.62109	0.62981	0.60696	0.59368	0.60239	0.58592	0.54975	0.58344	0.0549	0.37886	0.51239
g__Bifidobacterium	-0.54296	-0.48632	0.52015	0.64096	0.5043	1	0.71479	0.478	0.4278	0.46394	0.69421	0.68323	0.78221	0.74815	0.41454	0.57028	0.72395	0.66655	0.64227	0.80655	0.78127	0.75433	0.70917	0.72068	0.69678	0.65966	0.63706	0.66056	0.68279	0.69922	0.69519	0.67551	0.60323	0.63174	0.64662	0.59337	0.59309	0.62276	0.67924	0.63323	0.53791	0.5887	0.5752	0.61484	0.59795	0.65158	0.0924	0.4985	0.3926
g__Enterobacter	-0.45844	-0.32284	0.58592	0.70604	0.64734	0.71479	1	0.53763	0.43178	0.54502	0.66504	0.66052	0.69104	0.68375	0.52775	0.59084	0.69666	0.70676	0.67961	0.72801	0.74323	0.7265	0.68865	0.70286	0.70588	0.70789	0.6583	0.7144	0.71123	0.79613	0.73228	0.72469	0.63189	0.69619	0.69588	0.60598	0.62689	0.64678	0.70346	0.68878	0.61195	0.6534	0.6533	0.64528	0.64749	0.67187	0.34112	0.29203	0.25858
g__norank_f__Mitochondria	-0.35521	-0.22463	0.46878	0.48211	0.43482	0.478	0.53763	1	0.71801	0.75102	0.81996	0.71177	0.65532	0.62883	0.71115	0.56712	0.73308	0.64938	0.70272	0.67612	0.73953	0.67923	0.7189	0.74493	0.75701	0.73477	0.7488	0.761	0.75298	0.74655	0.79162	0.78538	0.69933	0.65442	0.66379	0.67922	0.66604	0.70003	0.67731	0.7167	0.7095	0.73244	0.68101	0.7119	0.67708	0.68651	0.46938	0.1159	0.19449
g__unclassified_f__Xanthobacteraceae	-0.17014	-0.14781	0.43965	0.40493	0.31794	0.4278	0.43178	0.71801	1	0.90857	0.77861	0.6008	0.65649	0.6348	0.6795	0.65059	0.73317	0.65776	0.71782	0.66213	0.74727	0.68186	0.74725	0.7701	0.76489	0.77743	0.77625	0.78519	0.76828	0.75113	0.7646	0.78878	0.7209	0.65381	0.7099	0.71337	0.71824	0.7246	0.73263	0.74402	0.76079	0.73997	0.7215	0.75665	0.72214	0.74022	0.59174	-0.00436	0.03315
g__Burkholderia-Caballeronia-Paraburkholderia	-0.24437	-0.15121	0.46305	0.40287	0.31305	0.46394	0.54502	0.75102	0.90857	1	0.75867	0.64121	0.68143	0.61336	0.6514	0.60183	0.70633	0.65868	0.70905	0.69425	0.74423	0.7109	0.73047	0.77335	0.7708	0.77808	0.75415	0.78889	0.75999	0.73886	0.8063	0.79797	0.71373	0.69766	0.68327	0.70175	0.72655	0.70934	0.73687	0.73108	0.73519	0.70869	0.70599	0.72061	0.72785	0.7233	0.62453	0.09182	0.07657
g__norank_f__norank_o__Chloroplast	-0.41115	-0.38952	0.54181	0.60973	0.48323	0.69421	0.66504	0.81996	0.77861	0.75867	1	0.69602	0.75005	0.75239	0.69968	0.70501	0.83547	0.76029	0.77673	0.75607	0.82942	0.77145	0.83766	0.80954	0.82434	0.82639	0.82051	0.83418	0.83955	0.85639	0.85525	0.83508	0.76908	0.74992	0.80949	0.7894	0.75812	0.75394	0.81004	0.80386	0.75739	0.75621	0.76074	0.79574	0.77278	0.79148	0.37501	0.20808	0.22262
g__Prevotellaceae_NK3B31_group	-0.4938	-0.34941	0.59181	0.51202	0.49801	0.68323	0.66052	0.71177	0.6008	0.64121	0.69602	1	0.87673	0.78663	0.67777	0.62222	0.78813	0.76634	0.81577	0.86111	0.86332	0.8306	0.7881	0.81673	0.80638	0.76414	0.80677	0.80655	0.82367	0.77527	0.81248	0.80905	0.77606	0.74253	0.68619	0.70017	0.74851	0.76514	0.74433	0.73304	0.68137	0.78988	0.72991	0.75154	0.74325	0.7621	0.31567	0.33869	0.35595
g__Marvinbryantia	-0.43516	-0.33867	0.606	0.51442	0.49347	0.78221	0.69104	0.65532	0.65649	0.68143	0.75005	0.87673	1	0.89703	0.59641	0.67059	0.87641	0.86777	0.88465	0.92654	0.9235	0.90356	0.88931	0.85436	0.85881	0.81779	0.86591	0.85724	0.87373	0.83152	0.86092	0.86466	0.80175	0.80088	0.72054	0.71175	0.79686	0.8039	0.77888	0.76528	0.71822	0.81291	0.79209	0.81813	0.80432	0.82821	0.384	0.30083	0.30117
g__Allobaculum	-0.45921	-0.39179	0.60172	0.53685	0.56186	0.74815	0.68375	0.62883	0.6348	0.61336	0.75239	0.78663	0.89703	1	0.60431	0.69169	0.8679	0.82322	0.84964	0.87084	0.87163	0.85438	0.8603	0.82485	0.82736	0.77664	0.83869	0.82608	0.83451	0.81842	0.81281	0.82057	0.76186	0.75597	0.71089	0.72059	0.75141	0.78498	0.77199	0.73596	0.69942	0.78834	0.74967	0.79602	0.74021	0.80981	0.32842	0.27987	0.33736
g__Prevotellaceae_Ga6A1_group	-0.50167	-0.45823	0.65851	0.51012	0.63305	0.41454	0.52775	0.71115	0.6795	0.6514	0.69968	0.67777	0.59641	0.60431	1	0.83329	0.69005	0.75763	0.76165	0.67869	0.74763	0.76036	0.7814	0.80959	0.85543	0.87323	0.85447	0.8566	0.85003	0.79631	0.75742	0.80996	0.82519	0.76059	0.82236	0.88408	0.82486	0.87458	0.85206	0.87298	0.9128	0.84979	0.83318	0.82375	0.84942	0.83361	0.22223	0.2399	0.39921
g__Oscillibacter	-0.49535	-0.45097	0.64591	0.55332	0.64702	0.57028	0.59084	0.56712	0.65059	0.60183	0.70501	0.62222	0.67059	0.69169	0.83329	1	0.73378	0.7652	0.78204	0.69839	0.7685	0.77857	0.83207	0.79373	0.85011	0.85863	0.8623	0.85596	0.86346	0.81967	0.73456	0.7604	0.80312	0.81391	0.85385	0.84212	0.79263	0.87681	0.8579	0.88371	0.87177	0.80174	0.84757	0.85266	0.85244	0.87306	0.19869	0.22668	0.35776
g__Christensenellaceae_R-7_group	-0.47788	-0.43239	0.62857	0.60623	0.57759	0.72395	0.69666	0.73308	0.73317	0.70633	0.83547	0.78813	0.87641	0.8679	0.69005	0.73378	1	0.86574	0.85932	0.83683	0.89618	0.867	0.88827	0.87943	0.88989	0.86124	0.90178	0.89057	0.90732	0.916	0.89489	0.89269	0.80646	0.81725	0.82958	0.81005	0.81631	0.83918	0.85396	0.83919	0.81574	0.84428	0.84477	0.86067	0.80072	0.85673	0.38981	0.2582	0.28577
g__Coprococcus	-0.48358	-0.44814	0.68401	0.55697	0.59886	0.66655	0.70676	0.64938	0.65776	0.65868	0.76029	0.76634	0.86777	0.82322	0.75763	0.7652	0.86574	1	0.87998	0.88172	0.89563	0.90647	0.91678	0.86821	0.89387	0.89274	0.90391	0.90375	0.91697	0.86665	0.87969	0.89547	0.84189	0.84268	0.78474	0.80745	0.85024	0.87094	0.8569	0.84993	0.83467	0.86216	0.87809	0.88599	0.87846	0.90788	0.27208	0.30314	0.36602
g__Ruminococcus_gauvreauii_group	-0.51225	-0.39152	0.6353	0.53556	0.56614	0.64227	0.67961	0.70272	0.71782	0.70905	0.77673	0.81577	0.88465	0.84964	0.76165	0.78204	0.85932	0.87998	1	0.86859	0.89175	0.89544	0.89851	0.89968	0.9042	0.88675	0.8934	0.91183	0.91618	0.89292	0.85256	0.8839	0.83753	0.83015	0.79275	0.82789	0.83409	0.8909	0.85834	0.82885	0.8297	0.89575	0.84214	0.87467	0.87535	0.87284	0.40529	0.29914	0.32063
g__Turicibacter	-0.5347	-0.45683	0.68433	0.578	0.5945	0.80655	0.72801	0.67612	0.66213	0.69425	0.75607	0.86111	0.92654	0.87084	0.67869	0.69839	0.83683	0.88172	0.86859	1	0.95364	0.9629	0.88741	0.8976	0.89506	0.86564	0.84875	0.87429	0.87708	0.83851	0.87173	0.89433	0.81454	0.77123	0.75016	0.75778	0.80648	0.85444	0.83186	0.79281	0.75632	0.82286	0.80147	0.80281	0.79447	0.83498	0.32078	0.39692	0.42127
g__Clostridium_sensu_stricto_1	-0.54841	-0.45827	0.72038	0.63648	0.65055	0.78127	0.74323	0.73953	0.74727	0.74423	0.82942	0.86332	0.9235	0.87163	0.74763	0.7685	0.89618	0.89563	0.89175	0.95364	1	0.9601	0.93016	0.93855	0.93714	0.92054	0.91705	0.93824	0.93484	0.91363	0.90394	0.93558	0.85944	0.84127	0.83688	0.83653	0.87189	0.89683	0.88996	0.87687	0.83957	0.87757	0.85634	0.87075	0.86285	0.88835	0.37277	0.35175	0.4065
g__Romboutsia	-0.56442	-0.49632	0.7682	0.56901	0.61949	0.75433	0.7265	0.67923	0.68186	0.7109	0.77145	0.8306	0.90356	0.85438	0.76036	0.77857	0.867	0.90647	0.89544	0.9629	0.9601	1	0.93275	0.92859	0.94154	0.92999	0.90662	0.93046	0.92999	0.88841	0.89612	0.92303	0.86548	0.82714	0.83348	0.83418	0.88439	0.91458	0.9	0.87015	0.84725	0.87868	0.87235	0.85239	0.86821	0.89064	0.29469	0.37991	0.44778
g__Ruminococcus	-0.46433	-0.44986	0.71331	0.5752	0.55942	0.70917	0.68865	0.7189	0.74725	0.73047	0.83766	0.7881	0.88931	0.8603	0.7814	0.83207	0.88827	0.91678	0.89851	0.88741	0.93016	0.93275	1	0.92286	0.94089	0.92712	0.95574	0.94958	0.96342	0.91267	0.91393	0.9317	0.89841	0.8877	0.87699	0.86868	0.89053	0.91485	0.90033	0.92281	0.87314	0.90687	0.89005	0.91526	0.909	0.93461	0.31481	0.25609	0.32271
g__Lachnoclostridium	-0.53827	-0.46485	0.71033	0.59212	0.6185	0.72068	0.70286	0.74493	0.7701	0.77335	0.80954	0.81673	0.85436	0.82485	0.80959	0.79373	0.87943	0.86821	0.89968	0.8976	0.93855	0.92859	0.92286	1	0.96442	0.94569	0.92434	0.95611	0.93429	0.92258	0.88593	0.92575	0.84956	0.84384	0.88831	0.89496	0.9004	0.92372	0.9227	0.92191	0.89246	0.91904	0.88983	0.89356	0.90136	0.90267	0.3663	0.32756	0.39202
g__Blautia	-0.54158	-0.47557	0.74141	0.61581	0.64722	0.69678	0.70588	0.75701	0.76489	0.7708	0.82434	0.80638	0.85881	0.82736	0.85543	0.85011	0.88989	0.89387	0.9042	0.89506	0.93714	0.94154	0.94089	0.96442	1	0.97618	0.96033	0.98299	0.96642	0.93669	0.89931	0.9328	0.89406	0.86632	0.91672	0.9232	0.94075	0.96326	0.95099	0.94843	0.93881	0.93938	0.93567	0.91518	0.9133	0.91781	0.3409	0.31275	0.40537
g__Lactobacillus	-0.50722	-0.47725	0.76223	0.59817	0.6246	0.65966	0.70789	0.73477	0.77743	0.77808	0.82639	0.76414	0.81779	0.77664	0.87323	0.85863	0.86124	0.89274	0.88675	0.86564	0.92054	0.92999	0.92712	0.94569	0.97618	1	0.9512	0.97531	0.95746	0.9272	0.89307	0.93097	0.88269	0.85433	0.91221	0.932	0.92923	0.95626	0.94432	0.94423	0.94637	0.92277	0.93377	0.91073	0.92461	0.92245	0.33813	0.29056	0.38325
g__UCG-005	-0.46917	-0.41479	0.70721	0.54826	0.59809	0.63706	0.6583	0.7488	0.77625	0.75415	0.82051	0.80677	0.86591	0.83869	0.85447	0.8623	0.90178	0.90391	0.8934	0.84875	0.91705	0.90662	0.95574	0.92434	0.96033	0.9512	1	0.97805	0.97225	0.92291	0.89277	0.92809	0.91355	0.89469	0.89233	0.90574	0.92547	0.93986	0.91576	0.94517	0.9385	0.93646	0.93387	0.94896	0.92544	0.94426	0.36496	0.22821	0.32695
g__unclassified_f__Lachnospiraceae	-0.51425	-0.43453	0.73794	0.57716	0.61507	0.66056	0.7144	0.761	0.78519	0.78889	0.83418	0.80655	0.85724	0.82608	0.8566	0.85596	0.89057	0.90375	0.91183	0.87429	0.93824	0.93046	0.94958	0.95611	0.98299	0.97531	0.97805	1	0.97608	0.94909	0.90856	0.94424	0.89836	0.89816	0.91552	0.92779	0.9346	0.96074	0.95074	0.95372	0.94933	0.94273	0.93348	0.93265	0.93041	0.93984	0.37988	0.26091	0.35871
g__norank_f__Muribaculaceae	-0.498	-0.42442	0.71041	0.56437	0.58381	0.68279	0.71123	0.75298	0.76828	0.75999	0.83955	0.82367	0.87373	0.83451	0.85003	0.86346	0.90732	0.91697	0.91618	0.87708	0.93484	0.92999	0.96342	0.93429	0.96642	0.95746	0.97225	0.97608	1	0.94879	0.91003	0.94544	0.91612	0.89899	0.91528	0.90682	0.91643	0.951	0.93341	0.94667	0.93278	0.94349	0.92969	0.93405	0.9283	0.95019	0.37179	0.26318	0.32112
g__Bacteroides	-0.48751	-0.41169	0.68784	0.66703	0.6473	0.69922	0.79613	0.74655	0.75113	0.73886	0.85639	0.77527	0.83152	0.81842	0.79631	0.81967	0.916	0.86665	0.89292	0.83851	0.91363	0.88841	0.91267	0.92258	0.93669	0.9272	0.92291	0.94909	0.94879	1	0.89661	0.92643	0.85384	0.84848	0.91107	0.88783	0.86491	0.89413	0.92693	0.91954	0.90213	0.91007	0.8804	0.90416	0.88647	0.89031	0.40977	0.21747	0.2839
g__norank_f__Eubacterium_coprostanoligenes_group	-0.48287	-0.40157	0.66876	0.58504	0.54856	0.69519	0.73228	0.79162	0.7646	0.8063	0.85525	0.81248	0.86092	0.81281	0.75742	0.73456	0.89489	0.87969	0.85256	0.87173	0.90394	0.89612	0.91393	0.88593	0.89931	0.89307	0.89277	0.90856	0.91003	0.89661	1	0.94609	0.84954	0.83348	0.81042	0.81263	0.80796	0.85478	0.86212	0.8632	0.83077	0.86522	0.84019	0.85666	0.86573	0.88103	0.42615	0.21088	0.25427
g__norank_f__norank_o__Clostridia_UCG-014	-0.49169	-0.40263	0.69605	0.61967	0.59186	0.67551	0.72469	0.78538	0.78878	0.79797	0.83508	0.80905	0.86466	0.82057	0.80996	0.7604	0.89269	0.89547	0.8839	0.89433	0.93558	0.92303	0.9317	0.92575	0.9328	0.93097	0.92809	0.94424	0.94544	0.92643	0.94609	1	0.90241	0.85149	0.83854	0.85982	0.87384	0.89795	0.87911	0.90198	0.8922	0.91911	0.87423	0.86762	0.88851	0.90732	0.43168	0.23377	0.29453
g__Alloprevotella	-0.54408	-0.44535	0.64429	0.57064	0.56929	0.60323	0.63189	0.69933	0.7209	0.71373	0.76908	0.77606	0.80175	0.76186	0.82519	0.80312	0.80646	0.84189	0.83753	0.81454	0.85944	0.86548	0.89841	0.84956	0.89406	0.88269	0.91355	0.89836	0.91612	0.85384	0.84954	0.90241	1	0.8579	0.8297	0.84008	0.87818	0.88397	0.84827	0.88901	0.88378	0.86959	0.86845	0.85352	0.88421	0.87859	0.30208	0.26035	0.36091
g__norank_f__Oscillospiraceae	-0.54081	-0.42697	0.63099	0.55023	0.55335	0.63174	0.69619	0.65442	0.65381	0.69766	0.74992	0.74253	0.80088	0.75597	0.76059	0.81391	0.81725	0.84268	0.83015	0.77123	0.84127	0.82714	0.8877	0.84384	0.86632	0.85433	0.89469	0.89816	0.89899	0.84848	0.83348	0.85149	0.8579	1	0.81648	0.83195	0.83896	0.85872	0.83572	0.878	0.83463	0.82815	0.8592	0.88354	0.88704	0.91855	0.32399	0.31381	0.31877
g__Parabacteroides	-0.50761	-0.48082	0.73541	0.61531	0.5922	0.64662	0.69588	0.66379	0.7099	0.68327	0.80949	0.68619	0.72054	0.71089	0.82236	0.85385	0.82958	0.78474	0.79275	0.75016	0.83688	0.83348	0.87699	0.88831	0.91672	0.91221	0.89233	0.91552	0.91528	0.91107	0.81042	0.83854	0.8297	0.81648	1	0.91753	0.88617	0.8846	0.93502	0.94665	0.90831	0.87043	0.87821	0.86374	0.86159	0.85607	0.28263	0.31726	0.3683
g__Phascolarctobacterium	-0.56118	-0.54223	0.71674	0.60949	0.5967	0.59337	0.60598	0.67922	0.71337	0.70175	0.7894	0.70017	0.71175	0.72059	0.88408	0.84212	0.81005	0.80745	0.82789	0.75778	0.83653	0.83418	0.86868	0.89496	0.9232	0.932	0.90574	0.92779	0.90682	0.88783	0.81263	0.85982	0.84008	0.83195	0.91753	1	0.90373	0.91527	0.92581	0.90868	0.92921	0.88499	0.88676	0.88013	0.88111	0.88433	0.22905	0.33433	0.42019
g__norank_f__Butyricicoccaceae	-0.49448	-0.48926	0.717	0.55644	0.54332	0.59309	0.62689	0.66604	0.71824	0.72655	0.75812	0.74851	0.79686	0.75141	0.82486	0.79263	0.81631	0.85024	0.83409	0.80648	0.87189	0.88439	0.89053	0.9004	0.94075	0.92923	0.92547	0.9346	0.91643	0.86491	0.80796	0.87384	0.87818	0.83896	0.88617	0.90373	1	0.899	0.91623	0.91577	0.91133	0.87342	0.91688	0.86881	0.89114	0.87529	0.25386	0.32507	0.45805
g__norank_f__Lachnospiraceae	-0.53771	-0.45826	0.73224	0.53538	0.63182	0.62276	0.64678	0.70003	0.7246	0.70934	0.75394	0.76514	0.8039	0.78498	0.87458	0.87681	0.83918	0.87094	0.8909	0.85444	0.89683	0.91458	0.91485	0.92372	0.96326	0.95626	0.93986	0.96074	0.951	0.89413	0.85478	0.89795	0.88397	0.85872	0.8846	0.91527	0.899	1	0.9196	0.92347	0.93717	0.9356	0.91301	0.89842	0.88679	0.91966	0.31717	0.28795	0.3987
g__Ruminococcus_torques_group	-0.53134	-0.50331	0.71854	0.62515	0.62109	0.67924	0.70346	0.67731	0.73263	0.73687	0.81004	0.74433	0.77888	0.77199	0.85206	0.8579	0.85396	0.8569	0.85834	0.83186	0.88996	0.9	0.90033	0.9227	0.95099	0.94432	0.91576	0.95074	0.93341	0.92693	0.86212	0.87911	0.84827	0.83572	0.93502	0.92581	0.91623	0.9196	1	0.93513	0.92518	0.88587	0.91686	0.89081	0.90853	0.89681	0.29338	0.31496	0.41956
g__Roseburia	-0.50923	-0.46015	0.74145	0.61465	0.62981	0.63323	0.68878	0.7167	0.74402	0.73108	0.80386	0.73304	0.76528	0.73596	0.87298	0.88371	0.83919	0.84993	0.82885	0.79281	0.87687	0.87015	0.92281	0.92191	0.94843	0.94423	0.94517	0.95372	0.94667	0.91954	0.8632	0.90198	0.88901	0.878	0.94665	0.90868	0.91577	0.92347	0.93513	1	0.94238	0.90672	0.91314	0.91656	0.9334	0.92475	0.31146	0.26409	0.37297
g__Prevotella	-0.48502	-0.42932	0.70482	0.53444	0.60696	0.53791	0.61195	0.7095	0.76079	0.73519	0.75739	0.68137	0.71822	0.69942	0.9128	0.87177	0.81574	0.83467	0.8297	0.75632	0.83957	0.84725	0.87314	0.89246	0.93881	0.94637	0.9385	0.94933	0.93278	0.90213	0.83077	0.8922	0.88378	0.83463	0.90831	0.92921	0.91133	0.93717	0.92518	0.94238	1	0.91875	0.91123	0.89543	0.91065	0.90049	0.33783	0.22292	0.34869
g__Parasutterella	-0.46085	-0.3483	0.68613	0.52583	0.59368	0.5887	0.6534	0.73244	0.73997	0.70869	0.75621	0.78988	0.81291	0.78834	0.84979	0.80174	0.84428	0.86216	0.89575	0.82286	0.87757	0.87868	0.90687	0.91904	0.93938	0.92277	0.93646	0.94273	0.94349	0.91007	0.86522	0.91911	0.86959	0.82815	0.87043	0.88499	0.87342	0.9356	0.88587	0.90672	0.91875	1	0.90917	0.89636	0.89013	0.88001	0.39249	0.20585	0.29298
g__Negativibacillus	-0.45519	-0.40837	0.68819	0.56799	0.60239	0.5752	0.6533	0.68101	0.7215	0.70599	0.76074	0.72991	0.79209	0.74967	0.83318	0.84757	0.84477	0.87809	0.84214	0.80147	0.85634	0.87235	0.89005	0.88983	0.93567	0.93377	0.93387	0.93348	0.92969	0.8804	0.84019	0.87423	0.86845	0.8592	0.87821	0.88676	0.91688	0.91301	0.91686	0.91314	0.91123	0.90917	1	0.90785	0.90928	0.91476	0.33101	0.19807	0.33392
g__Colidextribacter	-0.39815	-0.39274	0.61062	0.57211	0.58592	0.61484	0.64528	0.7119	0.75665	0.72061	0.79574	0.75154	0.81813	0.79602	0.82375	0.85266	0.86067	0.88599	0.87467	0.80281	0.87075	0.85239	0.91526	0.89356	0.91518	0.91073	0.94896	0.93265	0.93405	0.90416	0.85666	0.86762	0.85352	0.88354	0.86374	0.88013	0.86881	0.89842	0.89081	0.91656	0.89543	0.89636	0.90785	1	0.91789	0.93554	0.3611	0.215	0.29243
g__Eubacterium_xylanophilum_group	-0.47854	-0.41365	0.67947	0.54969	0.54975	0.59795	0.64749	0.67708	0.72214	0.72785	0.77278	0.74325	0.80432	0.74021	0.84942	0.85244	0.80072	0.87846	0.87535	0.79447	0.86285	0.86821	0.909	0.90136	0.9133	0.92461	0.92544	0.93041	0.9283	0.88647	0.86573	0.88851	0.88421	0.88704	0.86159	0.88111	0.89114	0.88679	0.90853	0.9334	0.91065	0.89013	0.90928	0.91789	1	0.93462	0.35378	0.24613	0.31415
g__Lachnospiraceae_NK4A136_group	-0.48928	-0.40869	0.67968	0.57251	0.58344	0.65158	0.67187	0.68651	0.74022	0.7233	0.79148	0.7621	0.82821	0.80981	0.83361	0.87306	0.85673	0.90788	0.87284	0.83498	0.88835	0.89064	0.93461	0.90267	0.91781	0.92245	0.94426	0.93984	0.95019	0.89031	0.88103	0.90732	0.87859	0.91855	0.85607	0.88433	0.87529	0.91966	0.89681	0.92475	0.90049	0.88001	0.91476	0.93554	0.93462	1	0.3401	0.27259	0.3104
g__Rhodococcus	0.16449	0.43862	0.02406	0.13179	0.0549	0.0924	0.34112	0.46938	0.59174	0.62453	0.37501	0.31567	0.384	0.32842	0.22223	0.19869	0.38981	0.27208	0.40529	0.32078	0.37277	0.29469	0.31481	0.3663	0.3409	0.33813	0.36496	0.37988	0.37179	0.40977	0.42615	0.43168	0.30208	0.32399	0.28263	0.22905	0.25386	0.31717	0.29338	0.31146	0.33783	0.39249	0.33101	0.3611	0.35378	0.3401	1	-0.31006	-0.47631
g__unclassified_k__norank_d__Bacteria	-0.61491	-0.58955	0.41929	0.36581	0.37886	0.4985	0.29203	0.1159	-0.00436	0.09182	0.20808	0.33869	0.30083	0.27987	0.2399	0.22668	0.2582	0.30314	0.29914	0.39692	0.35175	0.37991	0.25609	0.32756	0.31275	0.29056	0.22821	0.26091	0.26318	0.21747	0.21088	0.23377	0.26035	0.31381	0.31726	0.33433	0.32507	0.28795	0.31496	0.26409	0.22292	0.20585	0.19807	0.215	0.24613	0.27259	-0.31006	1	0.74108
g__Streptococcus	-0.69333	-0.75674	0.52061	0.35948	0.51239	0.3926	0.25858	0.19449	0.03315	0.07657	0.22262	0.35595	0.30117	0.33736	0.39921	0.35776	0.28577	0.36602	0.32063	0.42127	0.4065	0.44778	0.32271	0.39202	0.40537	0.38325	0.32695	0.35871	0.32112	0.2839	0.25427	0.29453	0.36091	0.31877	0.3683	0.42019	0.45805	0.3987	0.41956	0.37297	0.34869	0.29298	0.33392	0.29243	0.31415	0.3104	-0.47631	0.74108	1
g__Staphylococcus	-0.66717	-0.73177	0.61249	0.38628	0.48746	0.45069	0.38523	0.07519	-0.06581	-0.04261	0.20748	0.37367	0.32738	0.41441	0.25781	0.30881	0.33269	0.40055	0.32094	0.43	0.38229	0.45037	0.3503	0.36593	0.35889	0.33262	0.29028	0.32247	0.30599	0.29707	0.28058	0.27001	0.30865	0.33025	0.35043	0.3493	0.37548	0.35773	0.36835	0.32974	0.24819	0.27182	0.32012	0.25805	0.27735	0.31776	-0.47987	0.63992	0.78683
[truncated: 1 more columns]
