# Supplementary material for: Exploring the alterations and function of skin microbiome mediated by ionizing radiation injury
Source: Front Cell Infect Microbiol. 2022 Nov 14;12:1029592. doi: 10.3389/fcimb.2022.1029592 (PMC9702067; doi:10.3389/fcimb.2022.1029592)
Supplement: Supplementary file 5 [file Table_1.xlsx]

## Sheet: Sheet1
	Klebsiella	Bacillus	Pseudomonas	Cutibacterium	Stenotrophomonas	Corynebacterium	Staphylococcus	Acinetobacter	Paracoccus	Rothia	Micrococcus	Neisseria	Alloprevotella	peptoniphilus	Massilia	Dorea	Streptococcus	Selenomonas	Sphingomonas	Anaerococcus	Cronobacter	Stenotrophomonas	Enhydrobacter	Erwinia	Finegoldia
Klebsiella	1	-0.31	-0.76	-0.32	-0.84	0.31	-0.89	-0.65	0.37	-0.53	-0.88	-0.55	0.39	0.67	0.54	-0.35	-0.66	0.69	-0.39	0.41	0.64	1	0.84	0.86	0.52
Bacillus	-0.31	1	-0.5	-0.5	0.77	-0.31	0.87	-0.44	0.42	1	0.43	0.69	0.55	0.58	0.56	0.74	0.48	0.53	0.87	0.7	0.61	-0.34	0.5	0.67	0.99
Pseudomonas	-0.76	-0.5	1	0.68	0.96	0.48	0.92	-0.31	0.54	0.99	0.7	0.75	0.8	-0.31	0.39	0.3	0.66	1	0.94	0.44	0.49	-0.51	0.84	0.72	-0.33
Cutibacterium	-0.32	-0.5	0.68	1	0.69	0.4	0.67	-0.46	0.32	-0.34	0.43	0.48	0.56	0.65	0.66	0.76	0.65	0.88	0.35	-0.54	0.53	1	0.37	-0.48	0.69
Stenotrophomonas	-0.84	0.77	0.96	0.69	1	0.85	0.89	0.66	0.35	-0.52	0.87	0.9	0.33	0.66	0.59	0.58	0.73	0.85	0.58	0.69	0.87	0.39	0.36	0.49	0.85
Corynebacterium	0.31	-0.31	0.48	0.4	0.85	1	0.86	0.66	0.38	0.99	1	-0.55	0.32	0.53	0.32	0.8	0.78	0.66	0.42	0.65	0.85	0.89	0.7	0.8	0.76
Staphylococcus	-0.89	0.87	0.92	0.67	0.9	0.86	1	0.43	0.56	-0.31	0.89	0.7	0.98	0.51	-0.45	-0.37	0.4	0.7	0.69	0.71	0.66	0.58	0.43	0.74	0.56
Acinetobacter	-0.65	-0.44	-0.31	-0.46	0.66	0.66	0.43	1	0.47	0.88	0.58	0.53	0.56	0.57	0.58	0.33	0.72	0.71	0.37	0.53	0.7	0.88	0.83	0.48	0.42
Paracoccus	0.37	0.42	0.54	0.32	0.35	0.38	0.56	0.47	1	0.93	0.88	0.36	-0.5	0.32	-0.39	-0.36	0.4	0.9	0.42	-0.52	0.71	0.6	0.66	-0.6	0.88
Rothia	-0.53	1	0.99	-0.34	-0.52	0.99	-0.31	0.88	0.93	1	0.6	0.5	0.46	0.61	0.52	0.68	0.69	0.53	0.54	0.43	0.89	0.89	-0.45	0.7	0.88
Micrococcus	-0.88	0.43	0.7	0.43	0.87	1	0.89	0.58	0.88	0.6	1	0.47	0.38	0.32	0.54	0.63	0.66	0.34	0.32	0.35	0.54	0.45	0.82	-0.37	0.65
Neisseria	-0.55	0.69	0.75	0.48	0.9	-0.55	0.7	0.53	0.36	0.5	0.47	1	-0.5	0.39	0.56	0.44	0.37	0.69	0.35	-0.52	0.34	0.32	0.83	0.65	0.98
Alloprevotella	0.39	0.55	0.8	0.56	0.33	0.32	0.98	0.56	-0.5	0.46	0.38	-0.5	1	0.55	0.35	-0.35	0.69	0.62	0.38	0.71	0.69	0.7	0.94	0.64	0.66
Peptoniphilus	0.67	0.58	-0.31	0.65	0.66	0.53	0.51	0.57	0.32	0.61	0.32	0.39	0.55	1	0.33	0.6	0.54	0.9	0.56	0.75	0.62	0.49	-0.35	0.33	0.32
Massilia	0.54	0.56	0.39	0.66	0.59	0.32	-0.45	0.58	-0.39	0.52	0.54	0.56	0.35	0.33	1	0.57	-0.39	0.62	0.47	0.62	0.9	0.88	-0.51	0.72	0.8
Dorea	-0.35	0.74	0.3	0.76	0.58	0.8	-0.37	0.33	-0.36	0.68	0.63	0.44	-0.35	0.6	0.57	1	0.67	-0.56	-0.32	0.99	0.61	0.68	1	0.63	0.72
Streptococcus	-0.66	0.48	0.66	0.65	0.73	0.78	0.4	0.72	0.4	0.69	0.66	0.37	0.69	0.54	-0.39	0.67	1	0.92	0.52	-0.33	-0.56	-0.5	-0.3	0.7	0.66
Selenomonas	0.69	0.53	1	0.88	0.85	0.66	0.7	0.71	0.9	0.53	0.34	0.69	0.62	0.9	0.62	-0.56	0.92	1	0.58	0.31	0.92	0.87	0.4	0.55	0.37
Sphingomonas	-0.39	0.87	0.94	0.35	0.58	0.42	0.69	0.37	0.42	0.54	0.32	0.35	0.38	0.56	0.47	-0.32	0.52	0.58	1	-0.52	-0.38	-0.36	0.86	-0.36	0.63
Anaerococcus	0.41	0.7	0.44	-0.54	0.69	0.65	0.71	0.53	-0.52	0.43	0.35	-0.52	0.71	0.75	0.62	0.99	-0.33	0.31	-0.52	1	0.87	0.87	0.67	0.7	0.49
Cronobacter	0.64	0.61	0.49	0.53	0.87	0.85	0.66	0.7	0.71	0.89	0.54	0.34	0.69	0.62	0.9	0.61	-0.56	0.92	-0.38	0.87	1	0.94	0.72	0.68	1
Uncultured_enterobacreiace	1	-0.34	-0.51	1	0.39	0.89	0.58	0.88	0.6	0.89	0.45	0.32	0.7	0.49	0.88	0.68	-0.5	0.87	-0.36	0.87	0.94	1	-0.48	0.82	0.84
Enhydrobacter	0.84	0.5	0.84	0.37	0.36	0.7	0.43	0.83	0.66	-0.45	0.82	0.83	0.94	-0.35	-0.51	1	-0.3	0.4	0.86	0.67	0.72	-0.48	1	0.63	0.74
Erwinia	0.86	0.67	0.72	-0.48	0.49	0.8	0.74	0.48	-0.6	0.7	-0.37	0.65	0.64	0.33	0.72	0.63	0.7	0.55	-0.36	0.7	0.68	0.82	0.63	1	0.7
Finegoldia	0.52	0.99	-0.33	0.69	0.85	0.76	0.56	0.42	0.88	0.88	0.65	0.98	0.66	0.32	0.8	0.72	0.66	0.37	0.63	0.49	1	0.84	0.74	0.7	1
